# Supplementary material for: How wear, age, and sex relate to enamel chipping in Cayo Santiago rhesus macaques (Macaca mulatta)
Source: PLoS One. 2025 Dec 5;20(12):e0337554. doi: 10.1371/journal.pone.0337554 (PMC12680196; doi:10.1371/journal.pone.0337554)
Supplement: S3 Spreadsheet — (XLS) [file pone.0337554.s003.xls]

## Sheet: Maxillary.molars
Museum.number	CsUnild	YOB	Sex	Age.at.Death.yrs	SS Trans	Time in SS	Side.Quantified.For.Wear	UM1PerWear	UM2PerWear	UM3PerWear	Chips_UM1	UM1h (largest if more than 1)	UM1CA (largest if more than 1)	UM1OA	UM1hOA	UM1CAOA	Chips_UM2	UM2h (largest if more than 1)	UM2CA(largest if more than 1)	UM2OA	UM2hOA	UM2CAOA	Chips_UM3	UM3h (largest if more than 1)	UM3CA (largest if more than 1)	UM3OA	UM3hOA	UM3CAOA
793	G-987	1964	F	21.329		0	L	29.6888	17.9381	12.7009	1	0.124	0.046	35.03	0.353982	0.131316	0						0
816	G-122	1968	M	17.242	16.92	0.322	L	23.9875	12.5449	6.76362	1						0						0
820	F-988	1975	M	9.806	9.76	0.046	L	15.3205	11.6162	12.9486	0						0						0
1213	G-385	1979	M	7.641		0	L	9.0466	6.40865	30.5765	0						1						0
1216	F-784	1967	M	18.732		0	L	26.129	21.224	9.97194	0						0						0
1218	G-676	1957	F	29.244		0	L	23.6634	13.0915	8.11232	0						0						0
1220	G-165	1977	M	8.831		0	L	11.357	5.73319	19.7287	0						0						0
1221	F-923	1974	M	11.387		0	L	13.1595	9.84444	5.59322	0						1						0
1231	F-928	1974	M	12.099		0	L	28.2344	12.5381	19.887	0						0						0
1232	F-913	1974	F	11.845		0	L	19.0491	8.79772	25.7917	0						0						0
1252	G-309	1978	M	9.458		0	L	26.384	16.9811	11.0466	0						0						0
1548	J-900	1965	F	19.935	19.68	0.255	L	59.9327	33.8329	13.6381	0						0						0
1570	G-350	1968	M	19.645		0	L	35.5729	31.5227	25.7174	1	0.119	0.067	35.87	0.331754	0.186786	0						0
1574	G-229	1978	M	9.518		0	L	18.9932	11.9064	13.2704	0						0						0
1579	G-338	1979	M	7.938		0	L	10.6909	9.92867	9.36748	1						0						0
1584	G-055	1976	M	11.165		0	L	20.7167	13.9344	7.53638	1	0.156	0.015	38.23	0.408057	0.0392362	0						1
1586	G-100	1976	M	11.782		0	L	18.9526	9.85006	14.0518	0						0						0
1639	F-943	1975	M	12.077	11.97	0.107	L	27.344	24.5059	24.8227	1						1						0
2016	G-169	1977	F	9.798		0	L	17.01	16.9157	7.94262	0						0						0
2023	F-792	1972	M	5.726		0	L	27.2367	14.7234	13.07	0						0						0
2024	F-839	1973	M	15.362		0	L	34.8202	24.8276	30.4898	0						0						0
2032	G-116	1977	M	11.504		0	L	16.7511	9.42873	9.74552	0						0						0
2172	G-268	1978	M	7.504	6.87	0.634	L	6.39699	3.25369	2.33111	0						0						0
2961	F-709	1971	M	18.389		0	L	25.0714	14.9498	15.3218	0						0						0
2962	F-868	1974	M	17.403		0	L	52.1823	27.852	18.0048	1	0.359	0.249	36.43	0.985452	0.683503	1	0.574	0.616	45.67	1.25684	1.34881	0
2964	F-805	1972	M	18.696		0	L	57.2201	24.5537	7.1304	1	0.453	0.723	36.98	1.22499	1.95511	0						0
2965	F-794	1972	M	18.661		0	L	16.3181	10.3914	13.5704	0						0						1
2966	F-862	1974	M	16.927		0	L	49.9383	33.0809	29.3884	1	0.183	0.124	48.62	0.376388	0.255039	1						1	0.222	0.11	42.84	0.518207	0.256769
2968	F-678	1971	F	21.924		0	L	44.4212	27.8175	16.958	0						0						0
2969	F-814	1972	M	20.379		0	L	47.1689	43.176	33.9816	0						0						0
2970	C-309	1973	M	17.441	16.92	0.521	L	56.5576	36.3885	25.1566	0						0						0
2971	K-712	1963	M	29.097		0	L	87.1194	75.9626	42.0822	0						1						1	0.287	0.468	50.14	0.572397	0.933387
2983	F-755	1972	M	18.57		0	L	51.4434	27.5585	13.0025	1	0.193	0.13	38.45	0.501951	0.338101	0						0
3015	F-855	1973	M	18.378		0	L	21.1134	16.5589	7.58363	1	0.14	0.037	38.08	0.367647	0.0971639	1						0
3023	G-292	1978	F	12.97		0	L	18.8069	13.8156	11.0118	1	0.111	0.018	34.03	0.326183	0.0528945	0						0
3029	G-320	1979	F	12.017		0	L	30.9096	13.7914	11	0						0						0
3058	F-820	1973	F	18.305	16.87	1.435	L	29.2689	17.0052	11.5891	1	0.146	0.037	38.71	0.377164	0.0955825	0						0
3060	D-283	1977	F	14.419		0	L	28.8992	16.4206	14.4491	0						0						0
3066	F-834	1973	M	17.239	16.96	0.279	L	53.0948	24.8451	8.78059	0						0						0
3206	G-075	1976	M	13.984	13.92	0.064	L	22.8351	15.3222	10.3254	0						0						0
3216	E-056	1978	M	14.296	13.95	0.346	L	28.0323	17.3714	3.9255	0						0						0
3217	G-390	1979	F			0	L	22.4645	11.3561	10.346	0						0						0
3231	D-681	1978	M	14.376	13.99	0.386	L	24.7904	21.3244	20.2604	0						0						0
3237	C-704	1974	M	18.253	18.01	0.243	L	42.017	21.5138	8.08477	0						0						0
3271	F-875	1974	F	18.373	17.84	0.533	L	57.9759	29.9047	10.2371	0						0						0
3284	C-409	1974	M	20.532	8.55	11.982	L	63.6091	36.0322	11.084	0						0						0
3290	C-790	1975	M	20.373	18.91	1.463	L	36.0021	25.104	9.47012	1	0.166	0.049	38.72	0.428719	0.12655	0						0
3293	F-935	1974	M	21.025	18.08	2.945	L	42.3125	35.4232	9.04545	0						0						0
3324	F-790	1972	F	19.477		0	L	62.2399	35.2102	16.5312	1						0						0
3389	F-860	1974	F	21.083		0	L	34.6958	18.9819	#DIV/0!	1	0.174	0.035	42.08	0.413498	0.0831749	0						N/A
3393	F-815	1973	F	19.927		0	L	74.5109	54.7532	28.7882	N/A						0						0
3543	C-831	1975	M	19.217		0	L	62.2174	18.1588	13.0454	0						0						0
3552	F-963	1976	F	17.639	17.01	0.629	L	42.4721	25.5888	12.1194	1	0.313	0.185	43.04	0.72723	0.429833	1						0
3602	B-838	1971	M	23.891		0	L	53.0501	44.6105	19.068	1	0.099	0.054	38.36	0.258081	0.140772	1	0.153	0.089	47.5	0.322105	0.187368	1	0.164	0.076	42.06	0.389919	0.180694
3669	D-701	1978	M	16.825		0	L	56.372	26.9067	22.6767	0						0						1
3916	E-032	1978	M	22.058		0	L	31.3256	19.5314	14.595	0						0						0
3936	F-589	1970	M	22.294	22.05	0.244	L	41.6624	28.3147	17.7658	0						0						0
3946	B-489	1970	M	26.351	23.98	2.371	L	60.5001	59.8114	34.4507	1						1	0.674	0.87	54.07	1.24653	1.60903	0
3958	F-461	1969	F	25.042	24.91	0.132	L	39.0598	26.4442	23.0843	0						0						0
3959	F-681	1971	F	25.285	23.89	1.395	L	44.0781	43.6935	31.1734	0						0						0
3960	G-232	1978	F	14.151	13.8	0.351	L	24.4209	16.8063	4.64992	0						0						0
4022	G-067	1976	F	13.971	13.75	0.221	L	16.5822	9.31538	16.1757	0						0						0
4438	E-424	1979	F	22.779		0	L	68.8433	55.0297	32.843	1						1	0.077	0.025	48.81	0.157755	0.051219	1
4566	F-718	1971	F	23.247	23.08	0.167	L	37.0734	23.3024	64.9318	0						0						0
800	G-319	1978	M	6.932		0	R	17.5125	16.0036	14.9015	0						0						0
814	F-948	1975	M	10.195	9.77	0.425	R	17.8345	10.1931	7.47699	0						0						0
1210	J-875	1961	M	25.179		0	R	69.4869	58.5996	56.6836	0						1	0.291	0.196	52.27	0.556725	0.374976	0
1229	G-929	1965	M	22.028		0	R	67.5141	47.5119	27.386	1						0						0
1575	F-851	1973	M	14.644		0	R	35.3632	21.6606	21.4185	0						0						0
1580	G-288	1978	M	9.702		0	R	11.0892	8.85601	23.1916	0						0						0
2031	F-978	1975	F	12.507		0	R	16.4563	7.25014	8.65077	0						0						1
2039	G-158	1977	M	10.899		0	R	12.4163	7.36743	22.0734	0						0						0
2040	F-810	1972	M	15.472		0	R	42.3707	22.3948	15.1243	0						0						0
2967	G-128	1968	F	21.949		0	R	20.31	18.0742	23.4746	0						0						0
3024	G-111	1976	M	14.368		0	R	37.7178	24.6419	34.3479	0						1	0.333	0.193	54.46	0.611458	0.354389	0
3204	G-023	1975	F	13.138	9.78	3.358	R	18.0089	15.9096	21.0082	0						0						0
3215	D-259	1976	M	16.102	15.69	0.412	R	48.6588	31.7259	14.0318	1						0						0
3251	F-803	1972	M	21.875	19.99	1.885	R	58.1696	48.4567	16.2145	1	0.245	0.136	41.74	0.586967	0.325827	0						0
3269	F-404	1967	M	23.567	22.89	0.677	R	77.1104	62.559	18.75	0						0						0
3286	D-120	1976	M	18.935		0	R	64.654	52.8455	27.2396	1	0.321	0.797	44.22	0.725916	1.80235	1	0.196	0.186	62.73	0.31245	0.296509	0
3288	D-280	1976	M	15.801		0	R	33.0618	23.9891	13.9604	0						0						0
3289	B-917	1971	F	21.971		0	R	53.4548	42.1423	25.2108	0						0						0
3291	E-119	1978	F	15.608		0	R	25.9487	26.265	12.0678	0						0						0
3322	G-431	1979	F	14.009		0	R	16.0388	9.38888	16.475	0						0						0
3342	G-176	1977	F	15.072		0	R	26.2956	15.6088	8.47804	0						0						0
3344	F-726	1979	F	21.729	20.88	0.849	R	59.526	34.4262	24.2441	0						0						0
3347	G-298	1978	F		11.87	0	R	15.2518	9.28388	6.91446	0						0						0
3372	E-010	1978	M	5.833		0	R	25.4814	18.9571	20.5442	0						0						0
3390	G-259	1978	M	14.625	13.8	0.825	R	37.1399	27.2086	28.4155	0						0						0
3398	F-533	1970	M	23.042	14.92	8.122	R		59.0327	24.7889	0						1	0.423	0.595	56.24	0.752134	1.05797	1
3531	G-047	1976	F	17.414		0	R	60.5701	22.0947	18.9421	0						0						0
3610	F-993	1975	F	20.118	19.78	19.78	R	33.9951	27.19	14.2084	0						0						0
3913	D-616	1977	F	23.469		0	R	51.2091	40.2822	19.2129	0						0						0
3915	D-141	1976	M	19.779		0	R	32.6562	23.0038	15.583	0						0						0
3922	D-637	1977	M	25.499		0	R	54.7775	41.0887	20.3195	0						0						0
3942	G-424	1979	M	13.924	13.05	0.874	R	14.936	10.2913	7.81168	0						0						0
4069	F-973	1975	F	25.732	17	8.732	R	24.0937	16.3234	9.28645	0						0						1	0.234	0.146	48.35	0.483971	0.301965
4181	C-811	1975	F	28.927		0	R	65.6109	48.2385	27.488	N/A						0						0
4554	C-810	1992	F	21.982		0	R	39.275	54.1933	37.4834	0						0						0
4613	D-680	1978	M	25.439	23.08	0.167	R	44.8845	22.6408	10.2314	0						0						0
4669	D-679	1978	F	19.737		0	R	37.2008	29.3387	17.1626	0						0						0

## Sheet: mandibular.molars
Museum.number	CsUnild	YOB	Sex	Age.at.Death.yrs	SS Trans	Time in SS	Side.Quantified.For.Wear	LM1PerWear	LM2PerWear	LM3PerWear	Chips_LM1	LM1h (largest if more than 1)	LM1CA (largest if more than 1)	LM1OA	LM1hOA	LM1CAOA	Chips_LM2	LM2h (largest if more than 1)	LM2CA (largest if more than 1)	LM2OA	LM2hOA	LM2CAOA	Chips_LM3	LM3h (largest if more than 1)	LM3CA (largest if more than 1)	LM3OA	LM3hOA	LM3CAOA
793	G-987	1964	F	21.329		0	L	28.3926	16.9777	3.9636	0						0						0
800	G-319	1978	M	6.932		0	L	20.2823	5.23948	9.65088	1						0						0
820	F-988	1975	M	9.806	9.76	0.046	L	18.6457	13.7363	4.033	0						0						0
1210	J-875	1961	M	25.179		0	L	28.3203	32.8304	58.8064	1						0						1
1213	G-385	1979	M	7.641		0	L	8.39506	5.75091	4.84442	0						0						0
1216	F-784	1967	M	18.732		0	L	34.1823	21.3951	10.1752	1						0						1
1218	G-676	1957	F	29.244		0	L	20.944	16.7643	4.96036	0						1	0.387	0.311	44.38	0.872014	0.700766	1	0.373	0.103	49.19	0.758284
1229	G-929	1965	M	22.028		0	L	63.0435	47.7882	27.5283	0						0						0
1231	F-928	1974	M	12.099		0	L	35.282	14.1096	6.61966	0						0						0
1232	F-913	1974	F	11.845		0	L	21.8738	9.70849	1.29586	0						0						0
1252	G-309	1978	M	9.458		0	L	33.9829	14.5678	4.33843	0						0						0
1548	J-900	1965	F	19.935		0	L	63.0128	45.8954	26.289	0						0						N/A
1570	G-350	1968	M	19.645		0	L	46.4384	28.0856		0						0						1
1579	G-338	1979	M	7.938		0	L	15.8871	6.58594	5.45276	0						0						0
1584	G-055	1976	M	11.165	19.68	0.255	L	19.9541	12.0259	4.1919	0						0						0
2016	G-169	1977	F	9.798		0	L	25.6475	17.4457	8.69565	1						0						0
2024	F-839	1973	M	15.362		0	L	31.8053	31.1343	15.2599	0						0						0
2032	G-116	1977	M	11.504		0	L	22.8994	7.50195	4.36869	0						0						0
2961	F-709	1971	M	18.389		0	L	36.3446	24.0413	11.2713	0						1	0.227	0.088	36.77	0.617351	0.239326	0
2964	F-805	1972	M	18.696		0	L	49.579	31.9834	13.1064	0						0						0
2966	F-862	1974	M	16.927		0	L	56.1213	28.6058	14.0139	0						0						1
2969	F-814	1972	M	20.379		0	L	41.7833	43.8056	29.7876	0						0						0
2970	C-309	1973	M	17.441	16.92	0.521	L	55.2553	41.346	25.8012	0						0						0
2971	K-712	1963	M	29.097		0	L	84.8394	73.9648	37.9233	0						N/A						1
3015	F-855	1973	M	18.378		0	L	34.3705	11.7047	11.958	0						0						0
3023	G-292	1978	F	12.97		0	L	23.2929	14.1336	5.22892	0						0						0
3029	G-320	1979	F	12.017		0	L	43.816	20.034		0						0						N/A
3058	F-820	1973	F	18.305	16.87	1.435	L	38.9512	20.0147	5.29998	N/A						1	0.374	0.364	40.92	0.913978	0.889541	0
3217	G-390	1979	F			0	L	22.0102	8.35214	3.19743	0						0						0
3231	D-681	1978	M	14.376	13.99	0.386	L	22.5402	24.3392	14.5423	0						0						0
3237	C-704	1974	M	18.253	18.01	0.243	L	49.9235	25.198	7.30932	0						0						1
3271	F-875	1974	F	18.373	17.84	0.533	L	57.9194	31.8289	11.9469	1	0.426	0.344	25.57	1.66601	1.34533	0						0
3284	C-409	1974	M	20.532	8.55	11.982	L	59.9246	43.3069	21.6562	0						0						N/A
3290	C-790	1975	M	20.373	18.91	1.463	L	50.8841	26.7785	12.319	1	0.358	0.397	30.54	1.17223	1.29993	0						0
3324	F-790	1972	F	19.477		0	L	71.4625	50.511	16.6698	1	0.436	0.566	29.47	1.47947	1.9206	N/A						0
3347	G-298	1978	F		11.87	0	L	19.2387	9.77764	3.41039	0						0						0
3389	F-860	1974	F	21.083		0	L	41.7694	26.363	6.38255	0						1						0
3390	G-259	1978	M	14.625	13.8	0.825	L	68.287	48.9362	10.0616	1	0.255	0.318	34.56	0.737847	0.920139	1						0
3393	F-815	1973	F	19.927		0	L	85.9607	61.6594	33.2441	0						0						0
3398	F-533	1970	M	23.042	14.92	8.122	L		76.4693	44.4977
3543	C-831	1975	M	19.217		0	L	67.57	32.0087	6.40225	0						0						0
3669	D-701	1978	M	16.825		0	L	42.4745	37.8194	18.2999	0						0						0
3942	G-424	1979	M	13.924	13.05	0.874	L	17.3653	7.90576	2.6484	0						0						1
3958	F-461	1969	F	25.042	24.91	0.132	L	43.7022	30.2933	14.5974	0						0						0
4069	F-973	1975	F	25.732	17	8.732	L	27.1132	20.6258	7.77092	0						0						0
4181	C-811	1975	F	28.927		0	L	64.9868	62.3051	37.966	1	0.262	0.245	34.13	0.767653	0.717844	N/A						0
4566	F-718	1971	F	23.247	23.08	0.167	L	33.3775	24.6433	13.899	0						0						0
4613	D-680	1978	M	25.439	23.08	0.167	L	52.8799	37.9333	20.3593	0						0						0
814	F-948	1975	M	10.195	9.77	0.425	R	21.224	8.37251	4.01559	0						0						0
816	G-122	1968	M	17.242	16.92	0.322	R	33.727	19.8732	9.42098	1						1						0
1220	G-165	1977	M	8.831		0	R	13.2384	6.68182	6.67792	0						0						0
1221	F-923	1974	M	11.387		0	R	14.5903	10.3589	4.87717	1						0						1
1574	G-229	1978	M	9.518		0	R	23.0174	12.2129	7.00981	0						0						0
1575	F-851	1973	M	14.644		0	R	31.8437	14.5506	7.55002	1	0.438	0.483	37.37	1.17206	1.29248	0						0
1580	G-288	1978	M	9.702		0	R	16.829	10.1394	6.34506	1						0						0
1586	G-100	1976	M	11.782		0	R	34.1471	13.3923	7.47553	0						0						1
1639	F-943	1975	M	12.077	11.97	0.107	R	23.4559	17.9953	3.70884
2023	F-792	1972	M	5.726		0	R	46.7058	23.3238	8.62101	0						0						0
2031	F-978	1975	F	12.507		0	R	17.6933	9.47743	6.18294	0						0						0
2039	G-158	1977	M	10.899		0	R	18.6647	14.6542	2.97939	1						1						0
2040	F-810	1972	M	15.472		0	R	47.6486	34.66	12.7112	1						0						0
2172	G-268	1978	M	7.504	6.87	0.634	R	16.2899	3.61783	4.00817	0						0						0
2962	F-868	1974	M	17.403		0	R	75.5423	43.7094	29.1154	0						0						1	0.409	0.509	50.42	0.811186
2965	F-794	1972	M	18.661		0	R	32.8025	19.8675	13.2231	0						1	0.347	0.482	43.79	0.792418	1.10071	1
2967	G-128	1968	F	21.949		0	R	33.2733	24.6677	17.5894	0						0						0
2968	F-678	1971	F	21.924		0	R	33.2661	19.6733	7.18435	0						0						0
2983	F-755	1972	M	18.57		0	R	33.1569	27.2471	16.5434	0						0						0
3024	G-111	1976	M	14.368		0	R	38.0703	19.1731	11.8613	0						0						0
3060	D-283	1977	F	14.419		0	R	24.0416	14.8559	5.17002	0						0						0
3066	F-834	1973	M	17.239	16.96	0.279	R	70.3869	36.5328	10.5058	1	0.347	0.264	33.6	1.03274	0.785714	0						1
3204	G-023	1975	F	13.138	9.78	3.358	R	17.2545	10.5844	3.53881	0						1	0.369	0.271	43.46	0.849057	0.623562	0
3206	G-075	1976	M	13.984	13.92	0.064	R	22.0666	15.0111	6.10166	0						0						0
3215	D-259	1976	M	16.102	15.69	0.412	R	44.6793	31.5103	11.2735	1	0.32	0.223	27.91	1.14654	0.798997	0						0
3216	E-056	1978	M	14.296	13.95	0.346	R	18.1273	11.6606	3.34104	0						0						0
3251	F-803	1972	M	21.875	19.99	1.885	R	61.3342	53.9604	20.8076	0						0						0
3269	F-404	1967	M	23.567	22.89	0.677	R	85.3921	72.5275	32.2581	0						1						0
3286	D-120	1976	M	18.935		0	R	73.1714	50.1262	30.405	0						1	0.193	0.047	51.49	0.37483	0.0912799	1	0.564	0.192	65.68	0.858709
3288	D-280	1976	M	15.801		0	R	38.1904	27.1753	16.4298	0						0						0
3289	B-917	1971	F	21.971		0	R	56.9395	45.3351	30.9967	0						0						0
3291	E-119	1978	F	15.608		0	R	30.7192	16.9103	9.33221	0						0						0
3293	F-935	1974	M	21.025	18.08	2.945	R	37.2093	34.5223	17.0321	0						0						0
3307	G-986	1964	F	31.422		0	R	72.8079	60.9524	35.702	0						N/A						0
3320	F-759	1972	M	21.012	12.95	1.059	R	65.9138	41.7501	19.0718	1	0.243	0.256	28.78	0.844336	0.889507	0						0
3322	G-431	1979	F	14.009		0	R	19.0737	9.28947	3.49946	0						0						0
3342	G-176	1977	F	15.072		0	R	28.6082	17.0161	6.80915	0						0						0
3344	F-726	1979	F	21.729	20.88	0.849	R	57.4888	40.9473	33.7253	1	0.258	0.122	31.38	0.82218	0.388783	0						0
3372	E-010	1978	M	5.833		0	R	35.46	18.9057	8.88977	0						0						0
3531	G-047	1976	F	17.414		0	R	65.841	25.7377	6.95316	0						0						0
3552	F-963	1976	F	17.639	17.01	0.629	R	30.2066	32.3655	15.3809	1	0.269	0.161	30.49	0.882256	0.528042	1	0.535	0.71	42.02	1.2732	1.68967	1	0.507	0.681	41.87	1.21089
3602	B-838	1971	M	23.891		0	R	67.5184	49.1314	16.4381	1	0.42	0.63	31.31	1.34142	2.01214	0						1
3610	F-993	1975	F	20.118	19.78	19.78	R	28.5917	23.0216	11.2891	0						0						1	0.752	0.691	42.82	1.75619
3913	D-616	1977	F	23.469		0	R	55.8198	42.2566	18.0018	0						0						0
3915	D-141	1976	M	19.779		0	R	35.814	27.1476	12.0341	0						0						0
3916	E-032	1978	M	22.058		0	R	35.0548	24.2604	11.4044	0						1						0
3922	D-637	1977	M	25.499		0	R	62.1666	47.3695	22.8508	1	0.293	0.14	30.74	0.953155	0.455433	0						1	0.302	0.289	54.44	0.554739
3936	F-589	1970	M	22.294	22.05	0.244	R	48.7379	44.95	29.89	1	0.303	0.539	25.75	1.1767	2.0932	0						0
3946	B-489	1970	M	26.351	23.98	2.371	R		76.0852	36.4242	0						1	0.306	0.342	49.76	0.614952	0.687299	N/A
3959	F-681	1971	F	25.285	23.89	1.395	R	56.1212	56.9433	36.8834	0						0						0
3960	G-232	1978	F	14.151	13.8	0.351	R	19.0257	10.2462	3.47722	0						0						0
4022	G-067	1976	F	13.971	13.75	0.221	R	17.2349	12.8585	4.58349	0						0						0
4438	E-424	1979	F	22.779		0	R	81.1594	69.8351	37.2828	0						0						0
4554	C-810	1992	F	21.982		0	R	50.6081	59.2029	40.5868	0						0						0
4669	D-679	1978	F	19.737		0	R	48.5656	30.9922	18.2964	0						0						0
